# Supplementary material for: Fractional CO2 Laser for Pediatric Hypertrophic Scars: Lessons Learned from a Prematurely Terminated Split-Scar Trial
Source: Eur Burn J. 2025 Feb 20;6(1):10. doi: 10.3390/ebj6010010 (PMC11941394; doi:10.3390/ebj6010010)
Supplement: Supplementary file 1 [file ebj-06-00010-s001.zip]

Archive with 4 entries (4 files):
- SFig_1_Pediatric_Laser_Scar_Clustering.jpg
- SFig_2_Recruitment_Approch.jpg
- Supp_Table_1_Publication_Bias.xlsx
- Supplementary.docx
