# Supplementary material for: Fractional CO2 Laser for Pediatric Hypertrophic Scars: Lessons Learned from a Prematurely Terminated Split-Scar Trial
Source: Eur Burn J. 2025 Feb 20;6(1):10. doi: 10.3390/ebj6010010 (PMC11941394; doi:10.3390/ebj6010010)
Supplement: Supplementary file 1 [file ebj-06-00010-s001.zip › Supp_Table_1_Publication_Bias.xlsx]

## Sheet: Pigmentation_Pooled_Data
Study	Effect (95% CI)	CI Lower	CI Upper	Weight	Sample Size	SE
Julia Elrod 2020	-0.58	-1.05	-0.58	19.96	17	0.119898
Jennifer Zuccaro 2017	-0.24	-0.46	-0.24	21.4	125	0.0561224
Imran Majid 2017	-1.1	-2.02	-1.1	16.05	10	0.234694
Xing 2022	-1	-1.22	-1	21.4	43	0.0561224
Liu 2023	-0.87	-1.14	-0.87	21.18	33	0.0688776

## Sheet: Pliability_Pooled_Data
Study	Effect (95% CI)	CI Lower	CI Upper	Weight	Sample Size	SE
Julia Elrod 2020	-1.23	-1.77	-0.69	15.51	17	0.27551
Jennifer Zuccaro 2017	-0.6	-0.84	-0.36	29.33	125	0.122449
Imran Majid 2017	-1.6	-2.45	-0.75	8.31	10	0.433673
Xing 2022	-1	-1.41	-0.59	20.77	43	0.209184
Liu 2023	-0.82	-1.12	-0.52	26.07	33	0.153061

## Sheet: Height_Pooled_Data
Study	Effect (95% CI)	CI Lower	CI Upper	Weight	Sample Size	SE
Julia Elrod 2020	-0.69	-1.02	-0.36	22.2	17	0.168367
Jennifer Zuccaro 2017	-0.37	-0.58	-0.16	24.68	125	0.107143
Imran Majid 2017	-1.1	-2.41	0.21	6.36	10	0.668367
Xing 2022	-1	-1.24	-0.76	24.12	43	0.122449
Liu 2023	-0.06	-0.37	0.25	22.65	33	0.158163

## Sheet: Vascularity_Pooled_Data
Study	Effect (95% CI)	CI Lower	CI Upper	Weight	Sample Size	SE
Julia Elrod 2020	-1	-1.36	-0.64	20.96	17	0.183673
Jennifer Zuccaro 2017	-0.38	-0.59	-0.17	25.8	125	0.107143
Imran Majid 2017	-0.4	-1.66	0.86	5.09	10	0.642857
Xing 2022	-1	-1.24	-0.76	24.78	43	0.122449
Liu 2023	-0.85	-1.14	-0.56	23.37	33	0.147959

## Sheet: Egger_Test
VSS Domain	Egger's Intercept	Egger's p-value
Pigmentation	1.69318	0.411329
Pliability	2.74905	0.00231373
Vascularity	-1.59841	0.380822
Height	0.643249	0.3185
